# Supplementary material for: Pairwise genetic meta-analyses between schizophrenia and substance dependence phenotypes reveals novel association signals with pharmacological significance
Source: Transl Psychiatry. 2022 Sep 23;12:403. doi: 10.1038/s41398-022-02186-4 (PMC9508072; doi:10.1038/s41398-022-02186-4)
Supplement: Supplementary file 1 — Related Manuscript File [file 41398_2022_2186_MOESM1_ESM.xlsx]

## Sheet: supplementary table 1
LD SCORE REGRESSION (LDSC)
Trait	P	SE	rg	Z
Alcohol dependence	1.6172e-06	0.0768	0.3685	4.7962
Cannabis use disorder	1.973e-20	0.0332	0.3092	9.3169
life time cannabis use	3.7389e-15	0.0298	0.234	7.8634
Nicotine dependence	0.007	0.0436	0.117	2.6959
opioid dependence	0.0142	0.0754	0.1894	2.452
cigarettes per day	4.931e-06	0.0242	0.11	4.5677
drinks per week	6.3627e-05	0.0218	0.087	3.9989
LATENT CAUSAL VARIABLE (LCV)
Trait	GCP	SE	P	z
Alcohol dependence	0.6	0.22	0.0016	3.238
Cannabis use disorder	0.09	0.16	0.87	-0.163
life time cannabis use	0.35	0.25	0.129	-1.529
Nicotine dependence	0.29	0.39	0.609	-0.512
opioid dependence	0.1	0.43	0.914	0.107
Cigarettes per day	0.07	0.488	0.329	0.979
drinks per week	0.02	0.36	0.86	-0.174

## Sheet: supplementary table 2
Supplementary table 2.0: Gene based multivariate association individual schizophrenia GWAS
GENE SYMBOL	CHR	START (BP)	STOP (BP)	NSNPS	NPARAM	N	ZSTAT	P
KLHL21	1	6650784	6662958	29	8	130644	4.5589	2.571e-06
THAP3	1	6684925	6695646	31	6	130644	4.5817	2.3065e-06
DNAJC11	1	6694228	6761966	137	15	130644	4.9758	3.2482e-07
SLC45A1	1	8378171	8404227	79	12	130644	5.6367	8.669e-09
RERE	1	8412464	8877699	671	28	130644	5.409	3.1681e-08
C1orf216	1	36179477	36184790	7	3	130644	5.1245	1.4917e-07
CLSPN	1	36185819	36235568	51	7	130644	4.8582	5.9222e-07
AGO4	1	36273231	36323491	64	12	130644	5.2693	6.8491e-08
AGO1	1	36335412	36395211	57	10	130644	5.4862	2.0528e-08
AGO3	1	36396364	36522360	109	12	130644	5.5097	1.7977e-08
MAP7D1	1	36621751	36646450	31	7	130644	4.7831	8.6316e-07
CDC20	1	43824626	43828874	5	3	130644	4.9191	4.347e-07
HYI	1	43916674	43919938	6	3	130644	5.2546	7.417e-08
PTPRF	1	43991708	44089343	235	17	130644	6.4568	5.3476e-11
KDM4A	1	44115797	44171189	79	12	130644	6.0756	6.1753e-10
ST3GAL3	1	44173204	44396837	478	25	130644	5.6686	7.1968e-09
ATP6V0B	1	44440118	44443972	9	4	130644	4.7283	1.1321e-06
ELAVL4	1	50513686	50669442	185	30	130644	4.6934	1.3438e-06
NEGR1	1	71868625	72748533	1756	89	130644	6.4698	4.9079e-11
PTBP2	1	97187161	97280605	169	14	130644	4.6783	1.4462e-06
DPYD	1	97543299	98386615	2047	113	130644	9.8469	3.5349e-23
VPS45	1	150039350	150117505	102	5	130644	5.3693	3.9517e-08
PLEKHO1	1	150122170	150131825	15	4	130644	5.1661	1.1952e-07
GATAD2B	1	153777201	153895451	193	16	130644	5.6776	6.831e-09
DENND4B	1	153901977	153919162	21	4	130644	5.5297	1.6043e-08
CRTC2	1	153920148	153931132	11	3	130644	5.2973	5.8773e-08
SLC39A1	1	153931575	153940660	14	5	130644	5.4764	2.1704e-08
CREB3L4	1	153940315	153946840	11	3	130644	5.4391	2.6775e-08
JTB	1	153946745	153951096	2	1	130644	4.904	4.695e-07
NUP210L	1	153965166	154127592	218	18	130644	4.7028	1.2833e-06
PRDX6	1	173446486	173457946	15	4	130644	4.6881	1.3786e-06
ANKRD45	1	173577475	173639001	52	9	130644	5.8255	2.8464e-09
LOC730159	1	173604661	173606273	2	1	130644	5.1685	1.1797e-07
KLHL20	1	173684063	173755960	79	12	130644	5.4462	2.5735e-08
CENPL	1	173768688	173794325	26	5	130644	4.9341	4.0267e-07
DARS2	1	173793719	173827682	33	6	130644	5.2699	6.8241e-08
ZBTB37	1	173837220	173856596	44	9	130644	5.6291	9.0553e-09
SERPINC1	1	173872938	173886516	25	5	130644	5.6689	7.1867e-09
RC3H1	1	173900352	173962210	96	9	130644	5.3195	5.2028e-08
PFKFB2	1	207207761	207254368	58	8	130644	4.987	3.0667e-07
YOD1	1	207217194	207226325	14	4	130644	4.984	3.1137e-07
SDCCAG8	1	243419307	243663393	418	35	130644	5.4634	2.3359e-08
AKT3	1	243651535	244014381	480	23	130644	6.2453	2.1156e-10
CGREF1	2	27322159	27341995	27	5	130644	4.5705	2.4333e-06
MRPL33	2	27994584	28002608	9	3	130644	5.1557	1.2634e-07
RBKS	2	28004266	28113223	170	11	130644	5.2778	6.5366e-08
HEATR5B	2	37208153	37311485	292	22	130644	6.1309	4.3692e-10
CEBPZ	2	37428772	37458740	58	15	130644	5.5034	1.8631e-08
PRKD3	2	37477645	37551915	254	15	130644	5.5003	1.8962e-08
SLC8A1	2	40339286	40739575	1418	85	130644	5.3042	5.6583e-08
NRXN1	2	50145643	51259674	3370	120	130644	4.7188	1.186e-06
VRK2	2	58273777	58387055	155	21	130644	8.2924	5.5511e-17
FANCL	2	58386378	58468515	175	23	130644	6.6616	1.3546e-11
ALMS1	2	73612886	73837047	367	12	130644	5.1623	1.2197e-07
NAT8	2	73867850	73869537	4	2	130644	4.7494	1.02e-06
ZEB2	2	145141942	145277958	182	35	130644	6.2997	1.4913e-10
ZNF804A	2	185463093	185804214	685	25	130644	4.7332	1.1049e-06
ANKRD44	2	197831741	198175521	907	58	130644	5.3286	4.9486e-08
SF3B1	2	198256698	198299815	44	7	130644	7.6203	1.2657e-14
COQ10B	2	198318231	198339851	18	6	130644	5.4599	2.3821e-08
HSPD1	2	198351308	198364998	18	4	130644	6.3972	7.9131e-11
HSPE1	2	198364721	198368187	2	1	130644	5.4857	2.0593e-08
HSPE1-MOB4	2	198364721	198418423	60	9	130644	6.1094	5e-10
MOB4	2	198380295	198418423	46	9	130644	7.6975	6.9389e-15
RFTN2	2	198435524	198540774	138	11	130644	7.2878	1.5754e-13
BOLL	2	198591603	198651036	62	8	130644	5.4676	2.2805e-08
PLCL1	2	198669426	199014608	584	28	130644	7.3038	1.3984e-13
SATB2	2	200134223	200335989	246	21	130644	5.4098	3.1554e-08
C2orf69	2	200775979	200792996	36	8	130644	7.65	1.0048e-14
TYW5	2	200793634	200820459	48	10	130644	6.1094	5e-10
C2orf47	2	200820040	200828848	17	5	130644	6.6951	1.0777e-11
SPATS2L	2	201170604	201346986	388	38	130644	7.9204	1.1841e-15
ERBB4	2	212240442	213403879	4035	184	130644	6.1895	3.0169e-10
SPHKAP	2	228844670	229046836	652	27	130644	4.7854	8.5309e-07
GIGYF2	2	233562015	233725287	390	19	130644	5.8862	1.9757e-09
KCNJ13	2	233630512	233641275	29	7	130644	7.2149	2.6984e-13
NGEF	2	233743396	233877951	476	45	130644	5.8403	2.6046e-09
CNTN4	3	2140550	3099645	3996	301	130644	5.6623	7.4673e-09
TBC1D5	3	17198654	17784240	1275	14	130644	4.7941	8.1708e-07
ZNF385D	3	21459911	22414132	4268	225	130644	5.1716	1.1602e-07
THRB	3	24158644	24536772	1070	109	130644	5.2877	6.194e-08
RBMS3	3	29322351	30051886	2706	148	130644	5.4387	2.6836e-08
ZNF852	3	44539924	44552222	9	3	130644	4.7674	9.3309e-07
MST1R	3	49924435	49941311	21	4	130644	4.7763	8.9282e-07
RBM6	3	49977474	50114685	217	14	130644	5.0519	2.1874e-07
IFRD2	3	50325163	50330648	4	2	130644	4.6611	1.5726e-06
HYAL2	3	50355221	50360281	2	1	130644	5.0499	2.2102e-07
ALAS1	3	52232099	52248343	14	2	130644	6.8539	3.5943e-12
TLR9	3	52255096	52260179	3	1	130644	5.992	1.0365e-09
WDR82	3	52288438	52312659	35	6	130644	5.1421	1.3587e-07
GLYCTK	3	52321836	52329272	12	3	130644	5.4848	2.0698e-08
PHF7	3	52444577	52457657	11	5	130644	6.1452	3.9925e-10
STAB1	3	52529354	52558512	48	13	130644	7.3606	9.1538e-14
NT5DC2	3	52558385	52569093	25	4	130644	7.3193	1.2462e-13
SMIM4	3	52570002	52574586	12	3	130644	5.3701	3.9338e-08
PBRM1	3	52579368	52719866	299	11	130644	6.3443	1.1173e-10
GNL3	3	52719936	52728513	11	3	130644	7.7995	3.1086e-15
GLT8D1	3	52728500	52740099	14	3	130644	6.6517	1.4486e-11
SPCS1	3	52739792	52742198	4	2	130644	6.4988	4.049e-11
NEK4	3	52744796	52804965	117	10	130644	7.6359	1.1213e-14
ITIH1	3	52811602	52826084	31	4	130644	7.6794	7.9936e-15
ITIH3	3	52828784	52843025	22	7	130644	7.7222	5.7176e-15
ITIH4	3	52847006	52864717	39	5	130644	6.1094	5e-10
MUSTN1	3	52867131	52869235	7	2	130644	7.5114	2.9254e-14
TMEM110-MUSTN1	3	52867131	52931597	122	10	130644	7.5678	1.8985e-14
TMEM110	3	52870772	52931597	110	9	130644	6.1094	5e-10
SFMBT1	3	52933221	53080089	282	16	130644	7.3131	1.3051e-13
DCP1A	3	53317443	53381654	105	15	130644	4.9929	2.974e-07
FHIT	3	59735036	61237133	6079	334	130644	5.4039	3.2595e-08
THOC7	3	63819546	63849597	33	9	130644	5.0172	2.621e-07
ATXN7	3	63849785	63989240	202	24	130644	5.343	4.57e-08
PRICKLE2	3	64079526	64253859	540	42	130644	5.0441	2.2779e-07
FOXP1	3	71003865	71633140	1252	112	130644	7.4465	4.7924e-14
BBX	3	107241783	107530176	498	33	130644	4.7358	1.0907e-06
IFT57	3	107879659	107941417	325	6	130644	4.9103	4.5465e-07
PPP2R3A	3	135684515	135866752	280	19	130644	5.3289	4.9412e-08
MSL2	3	135867760	135915522	46	10	130644	4.6837	1.4088e-06
PCCB	3	135969167	136056737	121	16	130644	6.865	3.3252e-12
STAG1	3	136055077	136471245	592	24	130644	6.062	6.7217e-10
FXR1	3	180630096	180700541	110	13	130644	7.2083	2.8322e-13
DNAJC19	3	180701497	180707562	4	2	130644	5.6261	9.2164e-09
PCGF3	4	699537	764428	234	32	130644	5.5162	1.7317e-08
PCDH7	4	30721951	31148423	1155	59	130644	5.492	1.987e-08
GSX2	4	54966248	54968122	6	2	130644	4.903	4.7194e-07
UBE2D3	4	103715540	103790050	149	8	130644	5.1209	1.5201e-07
CISD2	4	103749224	103813964	116	6	130644	5.1041	1.6615e-07
SLC9B1	4	103806205	103947552	251	10	130644	5.192	1.0403e-07
SLC9B2	4	103946647	103998480	55	17	130644	4.9181	4.3696e-07
MAP9	4	156263810	156298122	131	13	130644	4.6915	1.3559e-06
SPOCK3	4	167654535	168155741	1497	64	130644	5.2584	7.2661e-08
CLCN3	4	170541672	170644338	236	21	130644	5.409	3.1684e-08
GPM6A	4	176554088	176923842	1083	82	130644	5.8151	3.0302e-09
MRPS30	5	44809027	44815616	9	3	130644	5.0603	2.0927e-07
HCN1	5	45255052	45696220	475	33	130644	7.5909	1.5879e-14
EMB	5	49692026	49737234	74	7	130644	5.6469	8.1669e-09
PDE4D	5	58264865	59783925	3549	148	130644	4.589	2.2269e-06
ELOVL7	5	60047616	60140101	221	23	130644	4.7542	9.9627e-07
ZSWIM6	5	60628100	60841999	311	21	130644	6.2821	1.6698e-10
ADGRV1	5	89854617	90460254	1346	64	130644	5.0075	2.757e-07
SLCO6A1	5	101707492	101834720	429	16	130644	4.8365	6.608e-07
EFNA5	5	106712590	107006596	716	90	130644	5.6524	7.91e-09
MAN2A1	5	109025156	109203429	594	24	130644	5.7808	3.7164e-09
KDM3B	5	137688285	137772716	186	22	130644	5.0277	2.4825e-07
REEP2	5	137774690	137782658	21	5	130644	5.2082	9.5366e-08
EGR1	5	137801181	137805004	4	2	130644	5.3181	5.2424e-08
ETF1	5	137841782	137878989	58	11	130644	6.3871	8.4523e-11
HSPA9	5	137890571	137911318	35	7	130644	6.561	2.672e-11
CXXC5	5	139028301	139063467	56	9	130644	5.1675	1.1863e-07
TMCO6	5	140019012	140024989	11	3	130644	5.1903	1.0496e-07
IK	5	140027384	140042065	20	3	130644	5.381	3.7042e-08
WDR55	5	140044384	140051930	13	4	130644	5.1008	1.6913e-07
DND1	5	140050381	140053171	1	1	130644	5.0492	2.218e-07
HARS	5	140053490	140071681	28	5	130644	5.278	6.5301e-08
HARS2	5	140071011	140078903	11	3	130644	5.4076	3.193e-08
ZMAT2	5	140078265	140086248	12	2	130644	5.4628	2.3435e-08
PCDHA1	5	140165876	140391929	415	18	130644	6.0889	5.683e-10
PCDHA2	5	140174444	140391929	397	18	130644	6.0718	6.3241e-10
PCDHA3	5	140180783	140391929	386	20	130644	6.3423	1.1316e-10
PCDHA4	5	140186672	140391929	364	19	130644	6.1761	3.2845e-10
PCDHA5	5	140201361	140391929	340	16	130644	5.9586	1.2718e-09
PCDHA6	5	140207650	140391929	336	16	130644	5.822	2.9076e-09
PCDHA7	5	140213969	140391929	326	17	130644	6.0559	6.9803e-10
PCDHA8	5	140220907	140391929	319	16	130644	5.7642	4.1022e-09
PCDHA9	5	140227357	140391929	315	17	130644	5.9251	1.5604e-09
PCDHA10	5	140235634	140391929	300	16	130644	5.8494	2.4663e-09
PCDHA11	5	140247149	140391932	278	15	130644	5.9969	1.0057e-09
PCDHA12	5	140254931	140391929	267	15	130644	6.0453	7.4586e-10
PCDHA13	5	140261854	140391929	260	14	130644	5.8748	2.1172e-09
PCDHAC1	5	140306302	140391929	188	15	130644	5.9128	1.6821e-09
PPP2R2B	5	145969067	146461083	1070	62	130644	5.0026	2.8274e-07
FAM114A2	5	153369723	153418497	111	7	130644	4.7004	1.298e-06
MFAP3	5	153418519	153437014	41	4	130644	4.7532	1.001e-06
GALNT10	5	153570295	153800544	773	51	130644	5.0799	1.8885e-07
SGCD	5	155462147	156194799	2041	66	130644	6.1056	5.1207e-10
LRRC16A	6	25279656	25620758	1388	72	130644	4.9666	3.4074e-07
SLC17A4	6	25754927	25781403	102	14	130644	5.0072	2.7617e-07
SLC17A1	6	25783125	25832287	139	14	130644	6.0296	8.2204e-10
SLC17A3	6	25845328	25874471	78	10	130644	6.7863	5.752e-12
SLC17A2	6	25912982	25930954	57	8	130644	5.4014	3.3067e-08
TRIM38	6	25962917	25987557	45	12	130644	7.6048	1.4266e-14
HIST1H1A	6	26017260	26018040	4	2	130644	6.1903	3.0019e-10
HIST1H4A	6	26021907	26022278	1	1	130644	7.871	1.759e-15
HIST1H3C	6	26045639	26046097	3	2	130644	6.1472	3.9444e-10
HFE	6	26087422	26096438	22	9	130644	6.2016	2.7952e-10
HIST1H2BC	6	26113389	26124266	37	6	130644	5.2267	8.6294e-08
HIST1H2AC	6	26124370	26139337	47	9	130644	4.9882	3.047e-07
HIST1H2BD	6	26157419	26171577	20	7	130644	7.7451	4.774e-15
HIST1H2BF	6	26199787	26200216	5	3	130644	6.1094	5e-10
HIST1H4H	6	26281278	26285844	13	4	130644	5.417	3.0307e-08
BTN3A2	6	26365387	26378548	91	7	130644	7.5055	3.0587e-14
BTN2A2	6	26383111	26395102	47	9	130644	5.1112	1.6008e-07
BTN3A1	6	26402465	26415444	55	6	130644	4.9312	4.0862e-07
BTN3A3	6	26440700	26453643	33	8	130644	5.9345	1.474e-09
BTN2A1	6	26458132	26476849	73	14	130644	6.1094	5e-10
BTN1A1	6	26500577	26510653	20	4	130644	5.2832	6.3482e-08
ABT1	6	26597171	26600278	14	4	130644	7.5789	1.7431e-14
ZNF322	6	26634611	26659980	71	9	130644	7.3357	1.103e-13
PRSS16	6	27215480	27224399	19	6	130644	5.2045	9.7254e-08
POM121L2	6	27276842	27280011	13	6	130644	5.8931	1.8956e-09
ZNF391	6	27356524	27371683	84	5	130644	6.2487	2.0697e-10
ZNF184	6	27418521	27440897	81	6	130644	5.2623	7.1146e-08
HIST1H2BL	6	27775257	27775709	2	1	130644	6.1094	5e-10
HIST1H2BN	6	27805544	27821533	27	5	130644	7.229	2.4325e-13
HIST1H2AL	6	27833107	27833576	2	1	130644	6.1094	5e-10
HIST1H1B	6	27834570	27835359	4	2	130644	6.1094	5e-10
HIST1H3I	6	27839623	27840099	1	1	130644	8.3882	2.469e-17
HIST1H4L	6	27840926	27841289	1	1	130644	12.881	2.862e-38
HIST1H3J	6	27858093	27858570	1	1	130644	8.0741	3.398e-16
HIST1H2BO	6	27861203	27926100	114	23	130644	7.6063	1.41e-14
OR2B2	6	27878963	27880174	4	2	130644	6.1094	5e-10
ZNF165	6	28048482	28057341	25	5	130644	7.1493	4.3621e-13
ZSCAN16	6	28092334	28097864	11	3	130644	7.7338	5.218e-15
ZKSCAN8	6	28109688	28127250	46	7	130644	8.0023	6.1062e-16
ZSCAN9	6	28193029	28201265	27	7	130644	7.6895	7.383e-15
ZKSCAN4	6	28212404	28227030	29	8	130644	7.6214	1.2546e-14
NKAPL	6	28227075	28228736	6	3	130644	5.6654	7.3326e-09
ZSCAN26	6	28234788	28246001	18	4	130644	7.379	7.9714e-14
PGBD1	6	28249314	28270326	58	11	130644	6.1094	5e-10
ZSCAN31	6	28292514	28321972	90	13	130644	7.7592	4.2744e-15
ZKSCAN3	6	28317691	28336954	61	11	130644	6.1094	5e-10
ZSCAN12	6	28346598	28367544	65	9	130644	7.6303	1.1713e-14
ZSCAN23	6	28399373	28411279	33	6	130644	6.713	9.5347e-12
BAK1	6	33540323	33548072	20	5	130644	4.6572	1.6029e-06
ITPR3	6	33587951	33664351	312	34	130644	6.4012	7.7064e-11
LEMD2	6	33738990	33756906	67	9	130644	4.594	2.1745e-06
SRF	6	43138920	43149244	11	3	130644	5.6134	9.9214e-09
CUL9	6	43149913	43192325	74	10	130644	5.8778	2.0794e-09
DNPH1	6	43193367	43197211	5	2	130644	4.5919	2.1957e-06
TTBK1	6	43211222	43255997	100	13	130644	4.8251	6.9969e-07
ZNF318	6	43303808	43337181	41	9	130644	4.5666	2.4784e-06
TFAP2B	6	50786439	50815326	66	12	130644	4.8225	7.0897e-07
LGSN	6	63985856	64029882	38	11	130644	4.6689	1.5139e-06
EYS	6	64429876	66417118	5561	122	130644	6.5606	2.68e-11
ADGRB3	6	69345210	70099403	2017	65	130644	5.7862	3.6004e-09
RIMS1	6	72596406	73112845	1275	43	130644	4.7429	1.0536e-06
SNAP91	6	84262604	84419127	294	20	130644	5.9245	1.5658e-09
LIN28B	6	105384874	105531207	179	23	130644	4.8523	6.1011e-07
FOXO3	6	108881026	109005972	168	19	130644	5.7907	3.5049e-09
NKAIN2	6	124124991	125146786	2644	190	130644	5.6178	9.6684e-09
SAMD3	6	130465447	130686570	990	28	130644	4.8476	6.2473e-07
MAD1L1	7	1855428	2272583	1631	32	130644	8.3169	4.5156e-17
FTSJ2	7	2273830	2281840	24	8	130644	6.0475	7.3556e-10
NUDT1	7	2281857	2290780	37	10	130644	5.6176	9.6837e-09
SNX8	7	2291405	2354099	167	24	130644	5.0493	2.2174e-07
SDK1	7	3341080	4308632	3588	105	130644	5.7298	5.0264e-09
SP4	7	21467689	21554440	246	30	130644	4.7042	1.2743e-06
DFNA5	7	24737974	24797639	229	22	130644	5.1605	1.2315e-07
WBSCR17	7	70597523	71178586	2023	125	130644	5.4413	2.6444e-08
CALN1	7	71244476	71912136	1882	65	130644	5.9601	1.2602e-09
MAGI2	7	77646374	79083121	5147	252	130644	4.6428	1.7186e-06
GRM3	7	86273230	86494193	413	37	130644	5.6649	7.3558e-09
ABCB1	7	87133179	87342639	404	32	130644	4.5729	2.4055e-06
GIGYF1	7	100277130	100286870	26	9	130644	5.0045	2.8005e-07
ORC5	7	103766788	103848495	223	17	130644	5.1717	1.1602e-07
SRPK2	7	104754048	105039614	496	18	130644	6.7066	9.9632e-12
IMMP2L	7	110303106	111202588	1671	71	130644	5.4711	2.2361e-08
LRRC4	7	127667124	127671002	5	2	130644	4.8147	7.3694e-07
PTN	7	136912088	137028606	309	40	130644	4.6615	1.5694e-06
DGKI	7	137074385	137531609	864	61	130644	5.6217	9.4547e-09
KIAA1549	7	138516126	138666064	456	42	130644	4.6924	1.3499e-06
DLGAP2	8	877021	1656642	3711	191	130644	5.0915	1.7765e-07
CSMD1	8	2792875	4852328	15462	556	130644	6.0389	7.7566e-10
MSRA	8	9911830	10286401	1531	65	130644	5.478	2.1507e-08
ZDHHC2	8	17013836	17080241	196	30	130644	4.7299	1.1231e-06
PSD3	8	18384813	18871196	2417	144	130644	5.2309	8.4322e-08
BNIP3L	8	26239894	26270644	65	15	130644	5.1534	1.2791e-07
CLU	8	27454434	27472328	38	6	130644	4.7193	1.1832e-06
LSM1	8	38020839	38034248	21	5	130644	5.4012	3.3102e-08
BAG4	8	38034106	38070819	53	4	130644	5.2415	7.9628e-08
DDHD2	8	38088861	38120351	31	5	130644	5.6778	6.8202e-09
PPAPDC1B	8	38119035	38126841	8	3	130644	5.9647	1.2257e-09
WHSC1L1	8	38127217	38239872	136	12	130644	5.9308	1.507e-09
LETM2	8	38240041	38267045	34	5	130644	6.0804	5.9959e-10
FGFR1	8	38268656	38326352	79	15	130644	5.9541	1.3073e-09
ZMAT4	8	40388109	40755345	1109	77	130644	4.5872	2.2462e-06
CYP7B1	8	65508529	65711348	376	23	130644	5.186	1.0742e-07
MMP16	8	89049460	89339717	630	51	130644	5.7733	3.8856e-09
LOC101927245	8	103668635	103698156	82	16	130644	4.6711	1.4978e-06
FAM49B	8	130851839	131028897	314	30	130644	4.7628	9.5481e-07
TSNARE1	8	143293441	143484543	654	34	130644	6.6289	1.691e-11
LY6H	8	144239331	144242053	6	2	130644	5.0704	1.9853e-07
NRBP2	8	144915755	144924200	11	5	130644	4.9765	3.2376e-07
TEK	9	27109147	27230172	611	59	130644	4.6258	1.8658e-06
RNF38	9	36336395	36487568	218	28	130644	4.9228	4.2653e-07
FAM120AOS	9	96208776	96215874	19	5	130644	4.9575	3.5712e-07
FAM120A	9	96214173	96328397	309	18	130644	4.8869	5.121e-07
KLF6	10	3818188	3827473	22	9	130644	6.5359	3.1621e-11
CACNB2	10	18429373	18830688	1484	105	130644	8.4547	1.3994e-17
PRKG1	10	52750911	54058110	4070	209	130644	4.5935	2.1795e-06
ANK3	10	61786056	62493284	2083	77	130644	5.1014	1.6854e-07
ZNF365	10	64133916	64431771	874	71	130644	5.7727	3.9015e-09
NRBF2	10	64893007	64914786	38	8	130644	4.664	1.5504e-06
SUFU	10	104263719	104393214	272	12	130644	5.3839	3.6449e-08
TRIM8	10	104403326	104418076	20	7	130644	4.9362	3.984e-07
ARL3	10	104433484	104474190	64	11	130644	6.4844	4.4539e-11
SFXN2	10	104474298	104498947	40	9	130644	6.0541	7.0622e-10
WBP1L	10	104503727	104576022	206	22	130644	6.7283	8.583e-12
CYP17A1	10	104590288	104597290	19	4	130644	7.7016	6.7168e-15
C10orf32	10	104613967	104624718	23	6	130644	7.6785	8.0491e-15
AS3MT	10	104629183	104661656	102	11	130644	6.1094	5e-10
CNNM2	10	104678075	104838344	372	19	130644	6.7997	5.2419e-12
NT5C2	10	104847774	104953063	231	18	130644	6.1094	5e-10
INA	10	105036919	105050108	20	5	130644	5.0999	1.6993e-07
SORCS3	10	106400859	107024993	1740	48	130644	4.8133	7.4217e-07
CREB3L1	11	46299189	46342972	75	14	130644	5.3991	3.3496e-08
DGKZ	11	46354455	46402104	52	12	130644	7.6197	1.2712e-14
MDK	11	46402334	46405387	3	1	130644	5.3506	4.3824e-08
CHRM4	11	46405335	46413122	6	4	130644	6.1434	4.0392e-10
AMBRA1	11	46417962	46615619	174	19	130644	8.014	5.5511e-16
HARBI1	11	46624856	46638933	11	3	130644	7.6315	1.1602e-14
ATG13	11	46638826	46697569	52	7	130644	8.027	4.996e-16
ARHGAP1	11	46698625	46722215	27	9	130644	7.553	2.1261e-14
ZNF408	11	46722317	46727466	5	2	130644	6.0708	6.3633e-10
F2	11	46740743	46761056	53	8	130644	6.8372	4.0371e-12
CKAP5	11	46765084	46867859	139	17	130644	6.386	8.5159e-11
LRP4	11	46878268	46940173	103	12	130644	6.0156	8.9631e-10
C11orf49	11	46958240	47185932	299	20	130644	4.9365	3.976e-07
ARFGAP2	11	47185849	47199054	21	7	130644	5.7945	3.4269e-09
SERPING1	11	57365027	57382326	36	4	130644	4.8161	7.3203e-07
ZDHHC5	11	57435223	57468659	49	9	130644	5.9643	1.2282e-09
TMX2	11	57479995	57508445	33	6	130644	5.8441	2.5463e-09
C11orf31	11	57508722	57510883	3	1	130644	6.1706	3.4025e-10
CTNND1	11	57520756	57586652	80	12	130644	5.3873	3.5762e-08
MARK2	11	63606400	63678492	103	9	130644	4.8795	5.3183e-07
RCOR2	11	63678693	63684407	5	1	130644	5.6594	7.5951e-09
MACROD1	11	63766006	63933602	374	48	130644	5.6413	8.438e-09
FLRT1	11	63803442	63886655	192	33	130644	4.6172	1.9452e-06
ATG2A	11	64662004	64684722	37	4	130644	4.8529	6.0847e-07
PPP2R5B	11	64692143	64701950	20	5	130644	4.8009	7.8965e-07
PCNXL3	11	65383686	65404910	27	8	130644	5.149	1.3091e-07
SIPA1	11	65405578	65418391	21	7	130644	4.6293	1.8344e-06
RNASEH2C	11	65485144	65488409	5	3	130644	5.0558	2.1428e-07
AP5B1	11	65541369	65548062	10	3	130644	5.3224	5.1198e-08
TTC12	11	113185251	113244345	120	17	130644	4.6957	1.3285e-06
DRD2	11	113280317	113346413	169	23	130644	5.7259	5.1449e-09
GRAMD1B	11	123325191	123498478	569	81	130644	4.8647	5.7317e-07
NRGN	11	124609829	124617102	12	3	130644	6.6803	1.1923e-11
VSIG2	11	124617370	124622109	10	4	130644	6.39	8.2933e-11
ESAM	11	124623019	124632223	14	5	130644	7.683	7.7716e-15
MSANTD2	11	124636388	124670868	57	11	130644	5.9451	1.3817e-09
OPCML	11	132284875	133402403	3573	269	130644	6.5302	3.2842e-11
IGSF9B	11	133778520	133826649	133	23	130644	6.5912	2.1818e-11
B3GAT1	11	134248398	134281880	124	13	130644	4.7002	1.2998e-06
CACNA1C	12	2079952	2807115	1962	177	130644	8.7035	1.6091e-18
SOX5	12	23682438	24715383	2868	216	130644	5.2956	5.9301e-08
PRR13	12	53835433	53840427	5	2	130644	4.7351	1.095e-06
MAP3K12	12	53873456	53893444	18	11	130644	4.7372	1.0837e-06
NAB2	12	57482677	57489259	10	5	130644	5.6966	6.1103e-09
TBC1D15	12	72233487	72320629	169	15	130644	5.7002	5.9822e-09
ANKS1B	12	99128569	100378512	3025	171	130644	6.5063	3.8505e-11
C12orf76	12	110465401	110505500	66	12	130644	4.9616	3.4965e-07
IFT81	12	110562140	110656600	100	16	130644	6.0442	7.5072e-10
ATP2A2	12	110719032	110788898	83	17	130644	5.9413	1.4136e-09
ANAPC7	12	110810705	110841535	61	8	130644	5.2454	7.7986e-08
ARPC3	12	110872695	110888222	27	6	130644	5.1274	1.4689e-07
GPN3	12	110890291	110906667	23	5	130644	5.8111	3.1027e-09
FAM216A	12	110906232	110928192	32	6	130644	5.1637	1.2107e-07
VPS29	12	110929330	110939916	11	3	130644	4.7285	1.1309e-06
RAD9B	12	110940005	110973952	50	7	130644	4.8072	7.6528e-07
PPTC7	12	110972237	111021064	50	12	130644	5.8979	1.8412e-09
TCTN1	12	111051832	111086935	38	9	130644	5.6526	7.9006e-09
HVCN1	12	111086491	111130276	58	7	130644	4.6823	1.4186e-06
PPP1CC	12	111157613	111180783	39	6	130644	5.8297	2.777e-09
SPPL3	12	121200313	121342155	411	23	130644	4.6196	1.9222e-06
HNF1A	12	121415861	121440315	91	15	130644	4.7092	1.2432e-06
C12orf43	12	121440835	121454300	53	12	130644	4.7725	9.0995e-07
BCL7A	12	122459861	122499950	102	21	130644	4.7572	9.8157e-07
CLIP1	12	122755981	122907179	233	19	130644	4.5961	2.1521e-06
CCDC62	12	123259056	123311927	161	14	130644	4.9495	3.7209e-07
HIP1R	12	123319045	123347508	86	9	130644	5.5127	1.7668e-08
ABCB9	12	123405498	123451056	35	10	130644	6.8088	4.9193e-12
OGFOD2	12	123459354	123464588	6	2	130644	6.7305	8.4561e-12
ARL6IP4	12	123464607	123467460	1	1	130644	8.5684	5.246e-18
PITPNM2	12	123468027	123635376	168	21	130644	7.6635	9.0483e-15
MPHOSPH9	12	123640943	123717785	194	11	130644	6.1094	5e-10
C12orf65	12	123717844	123742651	74	8	130644	7.6619	9.1593e-15
CDK2AP1	12	123745517	123756863	27	6	130644	7.3379	1.0852e-13
SBNO1	12	123773656	123849756	257	12	130644	6.9011	2.581e-12
LOC100293704	12	123848046	123850336	13	3	130644	6.1999	2.8242e-10
SETD8	12	123868704	123893900	49	9	130644	7.5752	1.793e-14
RILPL2	12	123899936	123921264	50	11	130644	7.2644	1.8741e-13
CCDC92	12	124420955	124457373	77	7	130644	5.2247	8.7228e-08
ZNF664	12	124457699	124499986	76	9	130644	5.4472	2.5577e-08
TRPC4	13	38210773	38443939	729	58	130644	5.5186	1.7084e-08
ENOX1	13	43787335	44361116	1392	73	130644	4.8799	5.3061e-07
PCDH9	13	66876966	67804468	2067	119	130644	5.2538	7.4492e-08
RBM26	13	79885962	79980393	233	9	130644	5.6925	6.2593e-09
NDFIP2	13	80055259	80130212	116	12	130644	5.2779	6.5347e-08
UGGT2	13	96453834	96705736	453	22	130644	4.6463	1.6897e-06
HS6ST3	13	96743093	97491816	1673	66	130644	4.6927	1.3479e-06
NPAS3	14	33404115	34273382	2718	271	130644	5.8296	2.7778e-09
TRIM9	14	51441979	51562422	471	43	130644	4.6683	1.5187e-06
WDHD1	14	55405656	55493819	175	14	130644	4.7019	1.2888e-06
RTN1	14	60062694	60337557	503	25	130644	5.6323	8.8922e-09
PCNX	14	71374122	71582099	482	25	130644	4.7018	1.2895e-06
RGS6	14	72398817	73033238	2239	111	130644	5.0738	1.9494e-07
GTF2A1	14	81641796	81687575	86	13	130644	4.6274	1.8513e-06
BCL11B	14	99635624	99738514	262	35	130644	5.4507	2.5082e-08
MARK3	14	103851701	103970168	262	10	130644	4.5571	2.5926e-06
TRMT61A	14	103995509	104003410	20	4	130644	5.2019	9.8622e-08
BAG5	14	104022881	104029151	9	2	130644	5.5692	1.2798e-08
APOPT1	14	104029299	104057236	56	8	130644	6.4535	5.4656e-11
KLC1	14	104095525	104167888	152	17	130644	5.0662	2.0295e-07
XRCC3	14	104163945	104181823	30	7	130644	6.5957	2.1169e-11
ZFYVE21	14	104182081	104200005	42	9	130644	7.1111	5.7565e-13
PPP1R13B	14	104200088	104315116	240	12	130644	7.1854	3.3507e-13
PLCB2	15	40576461	40600174	45	9	130644	4.9605	3.5156e-07
TGM7	15	43568479	43594453	30	5	130644	4.7509	1.0125e-06
LCMT2	15	43619974	43622820	4	2	130644	4.9752	3.2584e-07
ADAL	15	43622872	43646096	57	7	130644	4.698	1.3137e-06
ZSCAN29	15	43650370	43663226	26	5	130644	5.0897	1.793e-07
TUBGCP4	15	43663257	43698258	47	6	130644	4.7685	9.2787e-07
TP53BP1	15	43695262	43802707	198	12	130644	5.387	3.5821e-08
MAP1A	15	43803165	43823818	23	6	130644	5.5522	1.4102e-08
PPIP5K1	15	43825660	43882451	30	6	130644	5.0455	2.2616e-07
STRC	15	43891685	44002286	100	11	130644	5.4226	2.9367e-08
CATSPER2	15	43922772	43941039	33	6	130644	5.8153	3.0264e-09
CKMT1A	15	43985084	43991420	6	2	130644	4.7358	1.0908e-06
PDIA3	15	44038326	44064804	33	5	130644	5.6542	7.8304e-09
ELL3	15	44064798	44069502	5	2	130644	4.6296	1.8323e-06
SERF2	15	44069294	44088287	24	4	130644	6.0699	6.3982e-10
SERINC4	15	44086372	44092295	6	3	130644	4.8086	7.601e-07
MFAP1	15	44096733	44116951	26	4	130644	5.1612	1.2269e-07
FRMD5	15	44162962	44487429	457	22	130644	4.745	1.0426e-06
LIPC	15	58702953	58861073	571	80	130644	4.5553	2.6162e-06
RNF111	15	59279865	59389618	264	18	130644	4.6092	2.0207e-06
RORA	15	60780483	61521502	1982	206	130644	4.6567	1.6069e-06
IREB2	15	78730518	78793798	127	12	130644	6.2163	2.5444e-10
HYKK	15	78799906	78829715	70	6	130644	4.641	1.7335e-06
CHRNA5	15	78857862	78887611	65	9	130644	6.0565	6.9576e-10
CHRNA3	15	78885394	78913637	67	7	130644	6.9782	1.495e-12
CHRNB4	15	78916636	78933587	32	7	130644	6.9921	1.3541e-12
CPEB1	15	83211948	83316762	240	25	130644	5.7249	5.1761e-09
AP3B2	15	83328033	83378660	113	19	130644	6.1472	3.9432e-10
UBE2Q2L	15	84841138	84854921	1	1	130644	5.6851	6.535e-09
ZSCAN2	15	85144249	85166947	35	9	130644	6.21	2.6495e-10
WDR73	15	85185607	85197521	30	6	130644	6.7454	7.6323e-12
NMB	15	85198360	85201802	11	4	130644	6.6478	1.4877e-11
SEC11A	15	85212768	85259691	83	15	130644	5.9819	1.1029e-09
ZNF592	15	85291818	85349663	114	15	130644	6.8775	3.0448e-12
ALPK3	15	85359911	85416713	142	24	130644	5.5363	1.5448e-08
FANCI	15	89785634	89860362	124	8	130644	5.0828	1.8591e-07
POLG	15	89859536	89878026	32	4	130644	4.7722	9.1116e-07
FURIN	15	91411885	91426687	28	6	130644	7.6451	1.0436e-14
FES	15	91427665	91439006	32	6	130644	6.1094	5e-10
DNAJA3	16	4475806	4506776	74	10	130644	5.2642	7.0384e-08
CDIP1	16	4560676	4588816	67	8	130644	4.9576	3.5692e-07
RBFOX1	16	5289469	7763342	13642	575	130644	6.8298	4.2519e-12
GRIN2A	16	9847265	10276611	1741	53	130644	5.5563	1.378e-08
ASPHD1	16	29912147	29931181	20	5	130644	5.4938	1.9672e-08
KCTD13	16	29917657	29937545	33	5	130644	6.3004	1.4848e-10
TMEM219	16	29973351	29984373	16	4	130644	7.463	4.2299e-14
TAOK2	16	29985188	30003583	24	4	130644	6.8236	4.4404e-12
INO80E	16	30007485	30017112	24	5	130644	7.2102	2.7944e-13
DOC2A	16	30016835	30023424	12	3	130644	6.066	6.5574e-10
FAM57B	16	30035748	30064338	44	6	130644	6.1957	2.9016e-10
ALDOA	16	30064411	30081741	11	4	130644	5.9774	1.1334e-09
PPP4C	16	30087297	30096698	10	3	130644	5.9726	1.1672e-09
TBX6	16	30097114	30103258	8	3	130644	5.9738	1.1589e-09
YPEL3	16	30103635	30108248	7	4	130644	5.0974	1.7219e-07
GDPD3	16	30115977	30125264	18	8	130644	5.6117	1.0018e-08
MAPK3	16	30125426	30134630	10	4	130644	5.8648	2.2479e-09
SETD6	16	58549383	58554431	14	4	130644	4.938	3.9469e-07
CNOT1	16	58553850	58663790	314	14	130644	4.7451	1.0422e-06
SLC7A6OS	16	68318043	68344868	50	11	130644	4.6373	1.7652e-06
CPNE7	16	89642176	89663654	76	18	130644	4.9875	3.0584e-07
DPEP1	16	89679716	89707216	84	14	130644	4.897	4.8652e-07
ZNF276	16	89786393	89807333	109	16	130644	5.1173	1.5497e-07
FANCA	16	89803959	89883066	419	15	130644	4.9083	4.5928e-07
YWHAE	17	1247833	1303669	199	23	130644	6.418	6.9028e-11
SMG6	17	1963133	2207069	591	23	130644	6.4068	7.4314e-11
SRR	17	2207244	2228553	31	8	130644	4.7141	1.2137e-06
MAPK7	17	19281034	19286857	1	1	130644	5.3957	3.413e-08
CRHR1	17	43697710	43913194	975	9	130644	5.6384	8.5844e-09
SPPL2C	17	43922256	43924438	17	2	130644	5.4504	2.5126e-08
MAPT	17	43971702	44105700	688	5	130644	5.368	3.9805e-08
STH	17	44076616	44077060	1	1	130644	5.308	5.543e-08
KANSL1	17	44107282	44302740	741	6	130644	5.4867	2.0481e-08
LRRC37A	17	44316744	44415160	58	5	130644	5.7131	5.5482e-09
ARL17B	17	44351550	44439416	26	3	130644	5.6549	7.7983e-09
NSF	17	44668035	44834830	71	7	130644	5.4759	2.177e-08
WNT3	17	44839872	44896126	109	20	130644	5.5287	1.6126e-08
ACE	17	61554422	61575741	42	5	130644	4.9219	4.285e-07
PITPNC1	17	65373397	65693379	833	108	130644	4.5844	2.2764e-06
DCC	18	49866542	51062273	4318	102	130644	4.5798	2.3275e-06
TCF4	18	52889562	53303252	646	48	130644	7.7784	3.6731e-15
ZNF407	18	72265106	72777628	916	41	130644	6.5477	2.9217e-11
KCNG2	18	77623668	77659816	130	16	130644	6.1094	5e-10
PQLC1	18	77662420	77711664	121	18	130644	7.119	5.4345e-13
HSBP1L1	18	77724582	77730822	20	5	130644	5.1426	1.3551e-07
DOT1L	19	2164148	2232577	202	29	130644	4.713	1.2203e-06
HAPLN4	19	19366450	19373596	17	3	130644	5.5807	1.1975e-08
TM6SF2	19	19374841	19384074	22	5	130644	6.2922	1.5648e-10
SUGP1	19	19387320	19431321	89	11	130644	6.3106	1.3902e-10
MAU2	19	19431496	19469563	72	9	130644	6.2312	2.3144e-10
GATAD2A	19	19496642	19619741	174	13	130644	7.1125	5.6971e-13
TSSK6	19	19625028	19626469	1	1	130644	7.0185	1.121e-12
NDUFA13	19	19626550	19639858	27	4	130644	5.4481	2.5462e-08
YJEFN3	19	19639670	19648393	16	3	130644	6.2031	2.768e-10
CILP2	19	19649057	19657468	17	2	130644	5.3069	5.5755e-08
PBX4	19	19672516	19729725	75	11	130644	4.9268	4.1803e-07
GMIP	19	19740285	19754457	24	7	130644	5.1011	1.6888e-07
ZNF536	19	30863328	31048966	461	50	130644	4.779	8.8097e-07
SIPA1L3	19	38397525	38699009	791	42	130644	4.5942	2.1725e-06
RASIP1	19	49223842	49244136	44	6	130644	4.5596	2.5624e-06
PRRG2	19	50084574	50094272	25	4	130644	5.7667	4.043e-09
PRR12	19	50094912	50129696	88	11	130644	5.5877	1.1505e-08
SCAF1	19	50145382	50161906	24	9	130644	7.4143	6.1118e-14
IRF3	19	50162826	50169132	11	2	130644	7.4892	3.4639e-14
BCL2L12	19	50168399	50177173	11	3	130644	7.3463	1.0192e-13
PRMT1	19	50180409	50191707	14	9	130644	5.1317	1.436e-07
ASPDH	19	51014857	51018689	16	5	130644	4.6733	1.4821e-06
LRRC4B	19	51020149	51071302	129	32	130644	5.0861	1.8279e-07
ACTR5	20	37376933	37401089	98	11	130644	7.2315	2.3886e-13
PPP1R16B	20	37434348	37551667	281	37	130644	8.3291	4.0714e-17
PTPRT	20	40701392	41818557	3165	231	130644	4.6994	1.3045e-06
YWHAB	20	43514240	43537173	40	4	130644	4.6703	1.5038e-06
PTGIS	20	48120411	48184707	111	30	130644	6.1094	5e-10
ZDHHC8	22	20119364	20135530	47	8	130644	4.5559	2.6078e-06
LOC388849	22	20135602	20138748	13	4	130644	4.6604	1.578e-06
CACNA1I	22	39966758	40085740	259	23	130644	7.3195	1.2444e-13
RANGAP1	22	41640781	41682255	81	11	130644	4.6637	1.553e-06
SREBF2	22	42229083	42303312	156	21	130644	4.7988	7.9794e-07
CENPM	22	42334531	42343155	28	4	130644	6.2885	1.6033e-10
SETP3	22	42372855	42394225	52	9	130644	6.67	1.2794e-11
WBP2NL	22	42391607	42428935	84	7	130644	6.7247	8.7954e-12
NAGA	22	42454338	42466852	25	6	130644	6.796	5.3772e-12
FAM109B	22	42470255	42475445	11	3	130644	6.1292	4.4172e-10
SMDT1	22	42475695	42480288	4	1	130644	5.9623	1.2439e-09
NDUFA6	22	42481530	42486888	9	2	130644	6.4031	7.6125e-11
CYP2D6	22	42522501	42526883	11	5	130644	5.3294	4.9282e-08
TCF20	22	42556019	42664768	194	25	130644	4.9119	4.5104e-07
ZBED4	22	50247497	50283726	123	7	130644	4.7571	9.8213e-07
ALG12	22	50296852	50312106	67	5	130644	4.8898	5.047e-07
CRELD2	22	50312283	50321188	74	5	130644	4.6947	1.3353e-06

## Sheet: supplementary table 3
Supplementary table 3.0: Gene based multivariate association individual cannabis use disorder GWAS
GENE	CHR	START (BP)	STOP (BP)	NSNPS	NPARAM	N	P
PDE4B	1	66258193	66840262	1469	76	374287	2.09e-06
FOXP2	7	113726365	114333827	917	47	374287	9.3e-07

## Sheet: supplementary table 4
Supplementary table 3.0: Gene based multivariate association individual nicotine dependence GWAS
GENE	CHR	START (BP)	STOP (BP)	NSNPS	NPARAM	N	P
ARHGAP22	10	49654068	49864310	879	80	244890	2.4222e-06

## Sheet: supplementary table 5
Supplementary table 5.0: Gene based multivariate association individual life time cannabis use GWAS
GENE	CHR	START	STOP	NSNPS	NPARAM	N	ZSTAT	P
LRRTM4	2	76974849	77749502	3491	118	184765	4.9118	4.5113e-07
CADM2	3	85008133	86123579	4184	85	184765	7.3316	1.1375e-13
AS3MT	10	104629183	104661656	119	16	184765	4.7653	9.4301e-07
NCAM1	11	112831969	113149158	1191	67	184765	5.9382	1.4412e-09
ATXN2L	16	28834369	28848558	39	6	184765	5.505	1.8458e-08
TUFM	16	28853732	28857729	7	2	184765	5.3022	5.7208e-08
SH2B1	16	28872939	28885534	20	4	184765	5.4103	3.1459e-08
ATP2A1	16	28889192	28915830	50	11	184765	5.5213	1.6824e-08
RABEP2	16	28915742	28937339	40	11	184765	4.6531	1.635e-06
SRR	17	2207244	2228553	53	18	184765	4.6565	1.6079e-06

## Sheet: supplementary table 6
Schizophrenia and alcohol dependence meta-analysis genes that passed multiple testing correction and were not significant in the individual GWAS (ngenes = 16), n =
GENE NAME	CHR	START (BP)	STOP (BP)	NSNPS	P
KIAA0040	1	175126123	175162229	105	1.74e-06
CD47	3	107761941	107809935	93	9.76e-07
KLHL2	4	166128770	166244308	290	2.63e-06
SLC16A10	6	111408728	111544608	223	2.73e-07
TRAF3IP2	6	111876581	111927477	142	5.34e-07
TMEM200A	6	130687426	130764569	226	1.87e-06
PTK2B	8	27168999	27316908	402	7.09e-07
RP1	8	55528627	55682524	243	3.83e-07
BDNF	11	27676440	27743605	109	2.75e-07
MED19	11	57471182	57479804	10	1.74e-06
SPECC1	17	19912649	20218072	670	1.51e-07
FUT2	19	49199228	49209191	37	2.1e-07
IZUMO1	19	49244073	49250831	31	1.05e-06
EP300	22	41488614	41576081	143	1.36e-07
L3MBTL2	22	41601312	41627276	90	1.32e-06
CHADL	22	41605861	41636935	92	8.69e-07

## Sheet: supplementary table 7
Schizophrenia and cannabis use disorder meta-analysis genes that passed multiple testing correction and were not significant in the individual GWAS (ngenes = 15), n = 504,931
GENE NAME	CHR	START (BP)	STOP (BP)	NSNPS	P
IPO13	1	44412478	44433694	32	1.6e-06
SLC38A3	3	50242692	50258406	19	4.07e-07
HYAL3	3	50330259	50336899	5	9.83e-08
NDUFAF2	5	60240956	60448864	455	1.3e-06
SMIM15	5	60453536	60458302	6	2.06e-06
TMEM161B	5	87485450	87564665	125	1.44e-06
FBXL17	5	107194734	107718080	1181	6.22e-07
HMGN4	6	26538572	26547165	19	1e-07
TRAF3IP2	6	111876581	111927477	142	7.7e-07
IKBKAP	9	111629800	111696608	283	1.21e-06
BDNF	11	27676440	27743605	104	3.42e-08
METTL15	11	28129798	28355054	306	1.3e-06
MED19	11	57471182	57479804	10	2.01e-07
FUT2	19	49199228	49209191	37	2.55e-06
IZUMO1	19	49244073	49250831	31	7.67e-08
				0.0041753
				0.00035277

## Sheet: supplementary table 8
Schizophrenia and nicotine dependence meta-analysis genes that passed multiple testing correction and were not significant in the individual GWAS (ngenes = 5), n = 375,534
GENE NAME	CHR	START (BP)	STOP (BP)	NSNPS	P
TRAF3IP2	6	111876581	111927477	153	3.8954e-07
MED27	9	134735497	134955274	384	8.6436e-09
SREBF1	17	17714663	17740331	48	3.2894e-07
GID4	17	17942611	17971719	57	1.3159e-06
DOPEY2	21	37529080	37666572	592	2.2656e-07

## Sheet: supplementary table 9
Schizophrenia and opioid dependence meta-analysis genes that passed multiple testing correction and were not significant in the individual GWAS (ngenes = 13), n = 159,353
GENE NAME	CHR	START (BP)	STOP (BP)	NSNPS	P
PDE4B	1	66258193	66840262	1162	2.1736e-06
SLC39A8	4	103172198	103266655	205	2.6314e-07
MARCHF1	4	164445450	165305093	2254	1.4611e-06
PTK7	6	43044006	43129458	150	1.2686e-06
EXOC4	7	132937823	133750514	1179	2.0032e-06
PPP2R2A	8	26149007	26230196	152	1.7778e-07
FAM178A	10	102672326	102724891	46	6.9643e-07
TAF5	10	105127724	105148822	17	1.6669e-06
MED19	11	57471182	57479804	8	1.9857e-06
ADAMTS7	15	79051545	79103805	88	8.6615e-07
ANKRD27	19	33087907	33166102	364	7.8124e-07
NOSIP	19	50058725	50083845	21	1.1614e-06
BRWD1	21	40556102	40685745	303	2.5242e-06

## Sheet: supplementary table 10
Supplementary table 10. gene-sets, schizophrenia meta-analysed with AD, 10 ontology pathways not previously observed in the individual schizophrenia GWAS
FULL_NAME	P	SE	NGENES	BETA	BETA_STD	BH
GOBP_LONG_TERM_SYNAPTIC_POTENTIATION	5.71e-05	0.11042	81	0.42615	0.028358	0.0208346
HP_ST_SEGMENT_ELEVATION	6.78e-05	0.25592	23	0.97686	0.034695	0.0230575
GOMF_CHROMATIN_BINDING	0.000107	0.046522	478	0.17225	0.027539	0.0329453
GOCC_EXOCYTIC_VESICLE	0.000123	0.069783	196	0.25597	0.026413	0.0334793
HP_PAROXYSMAL_VENTRICULAR_TACHYCARDIA	0.00017	0.2397	23	0.85895	0.030507	0.0397758
GOBP_PEPTIDYL_SERINE_DEPHOSPHORYLATION	0.000175	0.23433	19	0.83803	0.027055	0.0402555
GOBP_REGULATION_OF_CATION_TRANSMEMBRANE_TRANSPORT	0.000178	0.062395	303	0.22288	0.028509	0.0402897
HP_HYPOPLASIA_OF_THE_OLFACTORY_BULB	0.000212	0.60052	4	2.1169	0.031371	0.0460425
GOBP_REGULATION_OF_HEART_CONTRACTION	0.000232	0.074254	221	0.26001	0.02847	0.0482367
GOBP_REGULATION_OF_PEPTIDYL_SERINE_DEPHOSPHORYLATION	0.000232	0.47804	5	1.6738	0.027732	0.0482367

[truncated: 8 more sheets: supplementary table 11, supplementary table 12, supplementary table 13, supplementary table 14, supplementary table 15, supplementary table 16, supplementary table 17, supplementary table 18]
